# Supplementary material for: Public Awareness of Medical Research Terminology in Japan, and the Accuracy of Physicians’ Predictions regarding that Awareness
Source: Asian Bioeth Rev. 2023 Mar 30;15(4):397–416. doi: 10.1007/s41649-023-00247-4 (PMC10555973; doi:10.1007/s41649-023-00247-4)
Supplement: Supplementary file 2 — Supplementary file2 (XLSX 15 kb) [file 41649_2023_247_MOESM2_ESM.xlsx]

## Sheet: Sheet1
Supplementary Table2. Result details of physicians’ prediction of public awareness by age group (N=275).
		0	0.1	0.2	0.3	0.4	0.5	0.6	0.7	0.8	0.9	1	Mean	Standard deviation	Mean of difference	95% confidence interval	P-value	Effect size	Power
Clinical study	20–59 years	0.0327273	0.0472727	0.0618182	0.105455	0.0872727	0.0981818	0.12	0.130909	0.181818	0.116364	0.0181818	56.4727	26.1578	7.30909	5.47 - 9.15	<.001	0.429	1
	Over 60	0.04	0.0654545	0.130909	0.12	0.0945455	0.116364	0.112727	0.0945455	0.116364	0.0909091	0.0181818	49.1636	26.9568
Epidemiological study	20–59 years	0.152727	0.178182	0.16	0.181818	0.101818	0.0763636	0.0509091	0.04	0.0327273	0.0218182	0.00363636	29.1273	23.5523	3.236	1.77 - 4.70	<.001	0.302	1
	Over 60	0.170909	0.225455	0.196364	0.138182	0.0763636	0.0654545	0.0436364	0.04	0.0181818	0.0181818	0.00727273	25.8909	23.0721
Interventional study	20–59 years	0.389091	0.225455	0.229091	0.0545455	0.0218182	0.0327273	0.0181818	0.00363636	0.0109091	0.00727273	0.00727273	14.5818	18.7985	2.254	1.29 - 3.22	<.001	0.2875	1
	Over 60	0.450909	0.254545	0.163636	0.0436364	0.0363636	0.00727273	0.0145455	0	0.0181818	0.00363636	0.00727273	12.3273	18.0743
Prospective clinical study	20–59 years	0.381818	0.258182	0.189091	0.0727273	0.0436364	0.0181818	0.00727273	0.00363636	0.0145455	0.0109091	0	14.0364	17.6565	2.872	1.89 - 3.85	<.001	0.3636	1
	Over 60	0.48	0.254545	0.149091	0.0472727	0.0145455	0.0181818	0.0109091	0.00727273	0.00727273	0.0109091	0	11.1636	16.8102
Cohort study	20–59 years	0.461818	0.243636	0.156364	0.0436364	0.0145455	0.0218182	0.0109091	0.0218182	0.0145455	0.00727273	0.00363636	12.9091	19.3199	2.509	1.64 - 3.37	<.001	0.339	1
	Over 60	0.549091	0.218182	0.138182	0.0290909	0.00727273	0.00727273	0.00727273	0.0181818	0.0109091	0.0109091	0.00363636	10.4	18.3295
Phase 1 clinical trial	20–59 years	0.476364	0.236364	0.127273	0.0836364	0.0109091	0.0181818	0.0181818	0.0109091	0.0109091	0.00727273	0	12.1455	17.7199	1.636	0.52 - 2.75	<.001	0.2532	0.96
	Over 60	0.570909	0.178182	0.141818	0.0436364	0.00363636	0.0145455	0.00363636	0.0145455	0.0181818	0.00727273	0.00363636	10.5091	18.515
Informed consent	20–59 years	0.0327273	0.00727273	0.0472727	0.08	0.0581818	0.0872727	0.0945455	0.123636	0.221818	0.178182	0.0690909	65.1273	25.7636	9.672	7.83 - 11.51	<.001	0.54019	1
	Over 60	0.0509091	0.0363636	0.0690909	0.0872727	0.0872727	0.12	0.12	0.156364	0.134545	0.112727	0.0254545	55.4545	26.5277
Ethical review board	20–59 years	0.156364	0.123636	0.181818	0.12	0.0872727	0.0618182	0.0763636	0.0690909	0.0690909	0.04	0.0145455	35.0545	28.0429	3.49	2.06 - 4.92	<.001	0.294534	0.99
	Over 60	0.189091	0.130909	0.181818	0.116364	0.0872727	0.0763636	0.0727273	0.0545455	0.0654545	0.0145455	0.0109091	31.5636	26.5008
Double-blind study	20–59 years	0.294545	0.170909	0.174545	0.112727	0.0763636	0.0654545	0.0254545	0.0254545	0.0509091	0.00363636	0	22.6182	23.1557	4.945	3.71 - 6.18	<.001	0.43665	1
	Over 60	0.334545	0.2	0.232727	0.0763636	0.0581818	0.0181818	0.0327273	0.0254545	0.0218182	0	0	17.6727	19.79
Placebo	20–59 years	0.109091	0.0727273	0.134545	0.116364	0.0836364	0.0909091	0.101818	0.0872727	0.101818	0.0836364	0.0181818	44.5091	29.2241	9.49	7.73 - 11.26	<.001	0.557588	1
	Over 60	0.149091	0.109091	0.167273	0.149091	0.08	0.0909091	0.0872727	0.0690909	0.0581818	0.0363636	0.00363636	35.0182	26.4489
Randomized clinical trial	20–59 years	0.28	0.152727	0.189091	0.112727	0.0872727	0.0472727	0.0436364	0.0363636	0.0254545	0.0218182	0.00363636	24.0727	24.1678	4.981	3.43 - 6.53	<.001	0.401	1
	Over 60	0.341818	0.170909	0.214545	0.0945455	0.0581818	0.0363636	0.04	0.00363636	0.0181818	0.0181818	0.00363636	19.0909	21.7041
*Wilcoxon signed-rank test was employed for statistical comparisons since responses for Under 60 years and 60 years and above originated from the same individual (i.e., physicians).
**Fisher’s exact test was used for statistical comparisons. Significant results (p<0.05) are indicated in bold.
***We conducted post hoc power analysis with GPower 3.1. https://www.psychologie.hhu.de/arbeitsgruppen/allgemeine-psychologie-und-arbeitspsychologie/gpower
